# Supplementary material for: A Rare Benzothiazole Glucoside as a Derivative of ‘Albedo Bluing’ Substance in Citrus Fruit and Its Antioxidant Activity
Source: Molecules. 2024 Jan 6;29(2):302. doi: 10.3390/molecules29020302 (PMC10820657; doi:10.3390/molecules29020302)
Supplement: Supplementary file 1 [file molecules-29-00302-s001.zip]

Archive with 1 entries (1 files):
- molecules-2774771-supplementary.pdf
